# Supplementary material for: Vegetarian Dietary Patterns and Cardiometabolic Risk in People With or at High Risk of Cardiovascular Disease: A Systematic Review and Meta-analysis
Source: JAMA Netw Open. 2023 Jul 25;6(7):e2325658. doi: 10.1001/jamanetworkopen.2023.25658 (PMC10369207; doi:10.1001/jamanetworkopen.2023.25658)
Supplement: Supplement 2. — eAppendix. Data Set (Separate File) [file jamanetwopen-e2325658-s002.xlsx]

## Sheet: Sheet 1 - Data for meta-analysi
Wang T, Kroeger CM, Cassidy S, et al. Vegetarian Dietary Patterns and Cardiometabolic Risk in People With or At High Risk of Cardiovascular Disease. JAMA Netw Open. 2023;6(7):e2325658. doi:10.1001/jamanetworkopen.2023.25658
#	Study/Title	Author, year	Disease status (0=at risk, 1=T2DM, 2=CVD)	Vegetarian diets (0=vegan, 1=lacto-veg, 2=lacto-ovo)	Med change (0=N, 1=Y, 2=NI on med use)	Calorie restriction (0=N, 1=Y)	Physical activity change (0=N, 1=Y, 2=NI on physical activity)	Control diet (0=usual diet, 1=active intervention without energy restriction, 2=active intervention with energy restriction)	Trial duration (0=<6 months, 1=6 to <12 months, 2=12+ months)	Trial duration (months)	Time point of outcomes measurement	Wt_ITT (0=N, 1=Y)	Wt_int_n	Wt_con_n	Base Wt_Int_Mean	Base Wt_Int_SD	Base Wt_Con_Mean	Base Wt_Con_SD	Wt change_Int_Mean	Wt change_Int_SD	Wt change_Int_95% CI	Wt change_Con_Mean	Wt change_Con_SD	Wt change_Con_95% CI	Wt change (kg) between groups	Wt change_95% CI_group x time	Wt change_p-value_group x time	LDL_ITT (-1=Completers no medication changes, 0=No, 1=Yes)	LDL_n_Int	LDL_n_Con	LDL_Unit	LDL_base_int_mean_mg/dL	Base_LDL_Int_Mean_mmolL	Base LDL_Int_SD	LDL_base_con_mean_mg/dL	Base_LDL_Con_Mean_mmolL	Base LDL_Con_SD	LDL_Int_Mean ch_mmol/L	LDL_Int_Mean ch_mg/dL	LDL_Int_SD_ch_mmol/L	LDL_Int_SD_ch_mg/dL	Int_S.E.	95% CI lower end	95% CI upper end	LDL_Con_Mean ch_mmol/L	LDL_Con_Mean ch_mg/dL	LDL_Con_SD_mmol/L	LDL_Con_SD_change_mg/dL	Con_S.E.
1	The Effects of an Intensive Lifestyle Modification Program on Carotid Artery Intima-Media Thickness: A Randomized Trial	Aldana et al., 2006	2	2	0	0	1	0	2	12	12 months	1	46	47	87.9	41.3	91.8	52.1	-3.11	6.22	-10.93, -2.79	-1.09	4.69	-5.58, 0.50	NR	NR	NR	1	46	47	mg/dL	100.8	2.6	37.9	90.1	2.3	26.7	0.14	5.52	0.98	38.07	NR	-5.78	16.83	0.21	8.28	0.55	21.17	NR
2	Trial registration: NCT00276939 LF VD vs Diabetes diet N=99 T2DM 22 weeks	Barnard et al., 2006	1	0	1	0	0	2	0	5.5	22 weeks	1	49	50	97	22.9	99.3	21	-5.8	4.4	NR	-4.3	4.4	NR	-1.6	(_x0008_-3.3, 0.2)	0.08	0	49	48	mg/dL	104.4	2.7	32.9	118.5	3.1	41.5	-0.42	-16.4	0.79	30.6	4.37	-24.97	-7.83	-0.4	-15.4	0.65	25.1	3.62
3	Turning the Waiting Room into a Classroom: Weekly Classes Using a Vegan or a Portion-Controlled Eating Plan Improve Diabetes Control in a Randomized Translational Study	Barnard et al., 2018	1	0	0	0	0	2	0	5	20 weeks	0	20	20	98.4	4	95.2	4.2	-6.3	1	NR	-4.4	0.6	NR	-1.9	(-4.2, 0.4)	0.1	-1	14	15	mg/dL	73	1.88778	87.9	77.1	2	4.6	-0.29	-11.2	0.1	3.7	0.99	-13.14	-9.26	-0.35	-13.4	0.1	3.7	0.96
4	A Mediterranean Diet and Low-Fat Vegan Diet to Improve Body Weight and Cardiometabolic Risk Factors: A Randomized, Cross-over Trial.	Barnard et al., 2021	0	0	1	0	0	1	0	4	16 weeks	0	25	27	98.4	13.2	97.6	12	-7.9	3.4	(-9.3, -6.5)	-1.5	3.7	(-2.9, 0.0)	-6.4	(-8.4, -4.5)	<0.001	0	24	28	mg/dL	116.6	3	40.4	119.9	3.1	41	-0.3	-11.8	0.7	27.12	NR	-23.3	-0.4	-0.15	-5.9	1.02	39.33	NR
4	A Mediterranean Diet and Low-Fat Vegan Diet to Improve Body Weight and Cardiometabolic Risk Factors: A Randomized, Cross-over Trial.	Barnard et al., 2022	0	0	1	0	0	1		4																		0	24	28	mmol/L		2.9	(2.7 to 3.2)	2.8		(2.6 to 3.0)		-0.3	NA	0.7	NR	-0.6	0		-0.2		1.02	NR
4	A Mediterranean Diet and Low-Fat Vegan Diet to Improve Body Weight and Cardiometabolic Risk Factors: A Randomized, Cross-over Trial.	Barnard et al., 2023	0	0	0	0	0	1		4																		-1	20	23	mg/dL	113.4	2.9	(102.1–124.7)	108.9	2.8	(96.8-120.9)	-0.36	-13.8	0.49	18.91	NR	-22.7	-5	-0.16	-6.3	0.89	34.57	NR
4	A Mediterranean Diet and Low-Fat Vegan Diet to Improve Body Weight and Cardiometabolic Risk Factors: A Randomized, Cross-over Trial.	Barnard et al., 2024	0	0	0	0	0	1		4																		-1	20	23	mmol/L		2.9	(2.6-3.2)	2.8		(2.5–3.1)		-0.4	NA	0.49	NR	-0.6	-0.1		-0.2		0.89	NR
5	A dietary intervention for chronic diabetic neuropathy pain: a randomized controlled pilot study	Bunner et al., 2015	1	0	1	0	2	0	0	5	20 weeks	1	17	17	102.5	22.7	105.6	23.6	-7	5	NR	-0.6	3.5	NR	-6.4	(−9.4, − 3.4)	<0.001	1	17	17	mg/dL	89	2.30154	38.3	95.4	2.5	43.6	-0.2	-7.8	0.75	28.9	7.01	-21.54	5.94	0.01	0.4	0.54	21	5.09
5	A dietary intervention for chronic diabetic neuropathy pain: a randomized controlled pilot study	Bunner et al., 2016	1					0		5
6	PREFER	Burke et al., 2006	0	2	1	1	1	2	1	6	6 months	0	84	98	94.4	14.23	95.25	14.94	-7.5	6	NR	-6.97	6.53	NR	NR	NR	0.321	0	84	98	mM	126.45	3.3	0.94	122.97	3.18	0.88	-0.16	-6.19	0.54	20.88	2.28	-10.66	-1.72	0.05	1.93	0.55	21.27	2.15
7	Effects of lacto-ovo-vegetarian diet vs. standard-weight-loss diet on obese and overweight adults with non-alcoholic fatty liver disease: a randomised clinical trial	Garousi et al., 2021	0	2	0	1	0	2	0	3	12 weeks	0	37	38	87.16	18.15	85.97	15.46	-5.85	3.09	NR	-2.2	2.14	NR	NR	NR	<0.001	0	37	38	mg/dL	114.16	2.95	25.75	123.42	3.19	38.48	-0.55	-21.24	0.63	24.3	3.99	-29.06	-13.42	0.09	3.36	1.06	40.81	6.62
8	Vegetarian diet improves insulin resistance and oxidative stress markers more than conventional diet in subjects with Type 2 diabetes	Kahleova et al., 2010	1	1	1	1	0	2	0	3	12 weeks	1	37	37	101.1	17.1	100.8	17.8	NR	NR	NR	NR	NR	NR	NR	NR	NR	1	37	37	mmol/L	98.22	2.54	0.6	99.38	2.57	0.8	-0.2	-7.73	0.57	22.04	0.09	-7.91	-7.55	-0.16	-6.19	0.48	18.56	3.05
9	Trial registration: NCT02939638 LF VD vs No diet change N=244 Overweight + high LDL 16 weeks	Kahleova et al., 2020	0	0	0	0	0	0	0	4	16 weeks	0	117	106	93.6	13.8	92.7	13.7	-6.4	3.59	(−7.0, −5.7)	-0.5	2.89	(-1.0, 0.1)	-5.9	(−6.7, −5.0)	<0.001	0	117	106	mmol/L	119.88	3.1	(3.0, 3.3)	112.14	2.9	(2.6, 3.1)	-0.4	-15.47	1.93	74.63	NR	-1	-0.3	0.07	2.71	0.58	22.43	NR
10	Effect of a Brown Rice Based Vegan Diet and Conventional Diabetic Diet on Glycemic Control of Patients with Type 2 Diabetes: A 12-Week Randomized Clinical Trial	Lee et al., 2016	1	0	0	0	0	2	0	3	12 weeks	0	46	47	NR	NR	NR	NR	NR	NR	NR	NR	NR	NR	NR	NR	NR	1	46	47	mg/dL	92.7	2.4	28.5	102.8	2.7	39	-0.07	-2.8	0.46	17.8	2.62	-7.94	2.34	-0.03	-1	0.76	29.3	4.27
11	Effectiveness of a soy-based compared with a traditional low-calorie diet on weight loss and lipid levels in overweight adults	Liao et al., 2007	0	0	2	1	2	2	0	2	8 weeks	1	15	15	76.2	14.1	77.6	16.9	-4	1.7	NR	-3.9	3.3	NR	NR	NR	NR	1	15	15	mg/dL	110.6	2.9	17	119.4	3.1	15.7	-0.4	-15.4	0.2	7.7	1.99	-19.3	-11.5	-0.23	-9	0.43	16.5	4.26
12	Protein intake during energy restriction: effects on body composition and markers of metabolic and cardiovascular health in postmenopausal women	Mahon et al., 2007	0	2	2	1	0	0	0	2.25	9 weeks	0	14	11	75.9	8.8	79.8	11.4	-5.6	1.8	NR	-1.2	1.2	NR	NR	NR	p < 0.05	0	14	11	mg/dL	161	4.16346	52	184	4.75824	32	-0.52	-20	1.29	50	13.36	-46.19	6.19	-0.26	-10	1.19	46	13.87
13	GEICO_ITT	Mishra et al., 2013	1	0	0	0	0	0	0	4.5	18 weeks	1	142	149	96.5	1.9	96.4	1.9	-2.9	4.05	NR	-0.06	4.03	NR	Adjusted for Gender, cluster, medication change and baseline value: -2.8 -4.3	-3.8 to -1.8 (-5.5 to -3.1)	< 0.001 < 0.001	1	142	149	mg/dL	107.9	2.8	2.8	108.5	2.8	-2.8	-0.21	-8.1	0.55	21.45	1.8	-11.63	-4.57	-0.02	-0.9	0.44	17.09	1.4
13	GEICO_Completers	Mishra et al., 2014	1	0	0			0	0	4.5	18 weeks	0	96	119	93.3	2.1	93.5	1.9	-4.3	3.92		-0.08	-0.4					0	96	119	mg/dL	109	2.81874	3.7	110	2.8446	-3.2	-0.34	-13	0.71	27.43	2.8	-18.49	-7.51	-0.04	-1.7	0.54	20.73	1.9
14	Toward improved management of NIDDM: A randomized, controlled, pilot intervention using a lowfat, vegetarian diet	Nicholson et al., 1999	1	0	1	0	0	1	0	3	12 weeks	0	7	4	96.7	13.3	97	22.9	-7.2	3	NR	-3.8	4.6	NR	NR	NR	p < 0.005	0	7	4	mmol/L	NA		NA	NA		NA	NA	NA	NA	NA	NA	NA	NA	NA	NA	NA	NA	NA
15	The Lifestyle Heart Trial	Ornish et al., 1990	2	2	2	0	1	0	2	12	12 months	0	22	19	91.1	15.5	80.4	28.8	-10.1	9.98	NR	1.4	18.76	NR	NR	NR	<0.0001	0	21	18	mmol/L	151.6	3.9	1.25	167.05	4.32	0.77	2.46	-56.47	1.55	38.64	8.43	-72.99	-39.95	4.07	-9.65	1.17	29.51	6.96
16	Anti-Inflammatory Effects of a Vegan Diet Versus the American Heart Association-Recommended Diet in Coronary Artery Disease Trial	Shah et al., 2018	2	0	0	0	0	1	0	2	8 weeks	1	50	50	NR	NR	NR	NR	NR	NR	NR	NR	NR	NR	NR	NR	NR	1	50	50	mg/dL	72.29	1.87	27.48	76.42	1.98	25.95	-0.16	-6.1	0.48	18.57	NR	NR	NR	-0.07	-2.71	0.43	16.76	NR
17	CARDIVEG	Sofi et al., 2018	0	2	0	1	0	2	1	6	6 months	0	54	53	82.9	16	84.9	17.7	-1.88	1.96	‒2.42, ‒1.35	-1.77	1.89	‒2.29, ‒1.25	0.11	NR	0.95	0	54	53	mg/dL	130.8	3.4	30.2	132.7	3.4	35.5	-0.18	-6.98	0.59	22.9	3.12	-13.1	-0.86	0.05	2.12	0.54	20.8	2.86
18	Normal vs. high-protein weight loss diets in men: Effects on body composition and indices of metabolic syndrome	Tang et al., 2013	0	1	2	1	2	2	0	3	12 weeks	0	21	22	103.2	2.8	101.2	2.7	-10.6	2.75	NR	-9.1	3.28	NR	NR	NR	NR	0	21	22	mg/dL	108	2.79288	7	110	2.8446	6	-0.52	-20	0.59	22.91	5	-29.8	-10.2	-0.57	-22	0.49	18.76	4
18	Normal vs. high-protein weight loss diets in men: Effects on body composition and indices of metabolic syndrome	Tang et al., 2013	0							3
19	Physiologic and related behavioral outcomes from the Women's Lifestyle Heart Trial	Toobert et al., 2000	2	2	1	0	1	0	2	24	2 years	0	14	11	80	10	79	15	NR	NR	NR	NR	NR	NR	NR	NR	NR	0	14	11	mg/dL	147.9	3.8	35.1	137.3	3.6	34.4	-0.28	-10.9	0.62	23.92	6.39	-23.42	1.62	-0.16	-6.3	0.86	33.14	9.99
20	BROAD	Wright et al., 2017	0	0	1	0	0	0	1	6	6 months	0	25	24	94.8	6.4	96.9	7.4	-12.1	5.33	2.2	-1.6	4.97	2.1	-10.6	2.9	< 0.0001	0	25	24	mmol/L	131.48	3.4	0.97	135.34	3.5	1.18	-0.8	-30.94	0.73	28.23	NR	-1.1	-0.5	-0.4	-15.47	0.71	27.46	NR
20	BROAD	Wright et al., 2017	0							6
[truncated: 66 more columns]
